# Supplementary material for: Small design modifications can improve the primary stability of a fully coated tapered wedge hip stem
Source: PLoS One. 2024 Apr 17;19(4):e0300956. doi: 10.1371/journal.pone.0300956 (PMC11023602; doi:10.1371/journal.pone.0300956)
Supplement: S1 Data — (CSV) [file pone.0300956.s001.csv]

Bone [ ]; Side [ ]; Age [years]; Gender [ ]; Stem type [ ]; BMD [mgHA/cm³]; CCS [ ]; Dorr [ ]; Templated stem size [ ]; Implantet stem Size [ ]; Broaching forces [N]; Implantation force [N]; Broaching hit number [ ]; Implantation hit number [ ]; Contact area (total) [%]; Contact area (proximal) [%]; Contact area (distal) [%]; Seating depth [mm]; Seating rotation [°]; Stem tilt with respect to cav…
1; L; 65; m; Corail; 449.7; 1.28; B; 13; 13; 4886.13; 6960.61; 29; 30; 40.07; 43.08; 37.85; 0.54; 1.26; 0.47; 30.3; -0.281; 0.1465; 0.29; 0.0279; 0.108; 0.13; 0.37
1; R; 65; m; Emphasys; 435.9; 1.34; B; 8 bis 9; 7 ; 7314.11; 7284.8; 24; 31; 46.75; 54.44; 40.16; 0.25; 0.91; 0.48; 30.4; -0.228; 0.1266; 0.28; 0.0233; 0.0762; 0.12; 0.29
2; L; 45; m; Emphasys; 329.7; 2.04; C; 5; 4; 3660.06; 6063.91; 29; 22; 50.18; 72.4; 26.93; 0.13; 1.73; -0.01; 42.9; -0.226; 0.4474; 1.15; 0.0114; 0.1193; 0.09; 0.3
2; R; 45; m; Corail; 342.9; 1.84; C; 10; 10; 2568.5; 5023.22; 13; 14; 35.45; 58.25; 12.84; 0.51; 2.3; -0.93; 41.3; -0.195; 1.3394; 2.96; 0.01; 0.1007; 0.11; 0.44
3; L; 64; m; Corail; 412.8; 1.69; C; 12; 12; 3942; 4755.93; 18; 19; 33.42; 46.63; 22.42; 1.42; 0.74; -1.4; 39.9; -0.188; 3.466; 4.41; 0.031; 0.1212; 0.15; 0.39
3; R; 64; m; Emphasys; 430.2; 1.63; C; 7; 7; 3587.63; 6152.71; 21; 15; 46.81; 60.88; 34.35; 0.15; 0.85; -1.68; 43.5; -0.202; 0.9842; 1.82; 0.0144; 0.1167; 0.09; 0.29
4; L; 59; m; Emphasys; 494.2; 1.46; B; 6; 5; 6779.54; 7427.06; 17; 31; 61.61; 61.51; 61.7; 1.75; 2.75; 0.07; 35.8; -0.213; 0.127; 0.36; 0.0231; 0.0907; 0.11; 0.33
4; R; 59; m; Corail; 453.4; 1.37; B; 12; 11; 3345.35; 7513.28; 11; 21; 55.92; 58.08; 54.21; 1.02; 2.48; -0.62; 36.4; -0.223; 0.1317; 0.32; 0.0241; 0.0879; 0.14; 0.35
5; L; 58; m; Corail; 423; 1.16; A; 11; 10; 5382.76; 7092.53; 23; 23; 57.21; 66.97; 48.64; 0.31; 1.48; -1.09; 28.6; -0.229; 8.4479; 15.79; 0.0449; 0.5082; 0.19; 1.17
5; R; 58; m; Emphasys; 438.4; 1.23; B; 6; 5; 6706.25; 7057.17; 17; 34; 62.55; 66.53; 58.86; 0.25; 2.17; -0.92; 33.3; -0.24; 0.2614; 0.5; 0.0239; 0.1131; 0.12; 0.32
6; L; 37; m; Emphasys; 415; 0.99; A; 6; 4; 8496.21; 8611.74; 17; 20; 77.5; 76.5; 78.53; 1.57; 2.59; -0.6; 22.6; -0.232; 0.0499; 0.11; 0.0088; 0.0186; 0.05; 0.1
6; R; 37; m; Corail; 441.5; 0.93; A; 11; 10; 5938.02; 6531.23; 9; 19; 60.04; 72.43; 48.77; 1.33; 2.07; -1.73; 25.9; -0.245; 0.1787; 0.51; 0.0088; 0.0517; 0.11; 0.31
